# Supplementary material for: Maternal Hydroxytyrosol Supplementation Enhances Antioxidant Capacity and Immunometabolic Adaptations in Nutrient-Restricted Beef Cows and Their Offspring
Source: Antioxidants (Basel). 2025 Sep 8;14(9):1097. doi: 10.3390/antiox14091097 (PMC12466888; doi:10.3390/antiox14091097)
Supplement: Supplementary file 1 [file antioxidants-14-01097-s001.zip]

Archive with 1 entries (1 files):
- antioxidants-3805456-supplementary.pdf
